# Supplementary material for: Sample size estimation for task-related functional MRI studies using Bayesian updating
Source: Dev Cogn Neurosci. 2024 Dec 17;71:101489. doi: 10.1016/j.dcn.2024.101489 (PMC11732471; doi:10.1016/j.dcn.2024.101489)
Supplement: Supplementary file 2 — Supplementary material [file mmc2.zip]

Archive with 1 entries (1 files):
- figures-correlations_V3.html
